# Supplementary material for: Regional paleofire regimes affected by non-uniform climate, vegetation and human drivers
Source: Sci Rep. 2015 Sep 2;5:13356. doi: 10.1038/srep13356 (PMC4557068; doi:10.1038/srep13356)
Supplement: Supplementary Table 1 [file srep13356-s2.xls]

## Sheet: Table_a1.csv
id_site	site_name	Lat	Long	Loc	citation
180	LR1	58.5833	-75.25	Open coniferous forest/tundra	Gajewski, K., S. Payette, and J.C. Ritchie. 1993. Holocene vegetation history at the boreal-forest -- shrub-tundra transition in north-western Québec. Journal of Ecology 81:433-443.
182	GB2	55.1	-75.2833	Open coniferous forest/tundra	Gajewski, K., S. Payette, and J.C. Ritchie. 1993. Holocene vegetation history at the boreal-forest -- shrub-tundra transition in north-western Québec. Journal of Ecology 81:433-443.
291	LB1	57.9167	-75.6167	Open coniferous forest/tundra	Gajewski, K., S. Payette, and J.C. Ritchie. 1993. Holocene vegetation history at the boreal-forest -- shrub-tundra transition in north-western Québec. Journal of Ecology 81:433-443.
366	Lac Diana	60.9881	-69.9581	Open coniferous forest/tundra	Richard, P.J.H., unpublished data
403	Lac Daumont	54.8828	-69.4	Open coniferous forest/tundra	Carcaillet C., Almquist H., Asnong H., Bradshaw R.H.W., Carrión J.S., Gaillard M.-J., Gajewski K., Haas J.N., Haberle S.G., Hadorn P., Müller S.D., Richard P.J.H., Richoz I., Rösch M., Sánchez Goñi M.F., von Stedingk H., Stevenson A.C., Talon B., Tardy C., Tinner W., Tryterud E., Wick L., Willis K.J. (2002) Holocene biomass burning and global dynamics of the carbon cycle. Chemosphere 49: 845-863.
403	Lac Daumont	54.8828	-69.4	Open coniferous forest/tundra	Richard PJH, Larouche A, Bouchard MA (1982) Age de la déglaciation finale et histoire postglaciare de la végétation dans la partie centrale du Nouveau-Québec. Géogr phys Quat 36: 63-90
403	Lac Daumont	54.8828	-69.4	Open coniferous forest/tundra	Carcaillet C., Richard P.J.H. (2000) Holocene changes in seasonal precipitation highlighted by fire incidence in eastern Canada. Climate Dynamics 16: 549-559.
404	Lac Delorme	54.4322	-69.9297	Open coniferous forest/tundra	Carcaillet C., Almquist H., Asnong H., Bradshaw R.H.W., Carrión J.S., Gaillard M.-J., Gajewski K., Haas J.N., Haberle S.G., Hadorn P., Müller S.D., Richard P.J.H., Richoz I., Rösch M., Sánchez Goñi M.F., von Stedingk H., Stevenson A.C., Talon B., Tardy C., Tinner W., Tryterud E., Wick L., Willis K.J. (2002) Holocene biomass burning and global dynamics of the carbon cycle. Chemosphere 49: 845-863.
404	Lac Delorme	54.4322	-69.9297	Open coniferous forest/tundra	Richard PJH, Larouche A, Bouchard MA (1982) Age de la déglaciation finale et histoire postglaciare de la végétation dans la partie centrale du Nouveau-Québec. Géogr phys Quat 36: 63-90
404	Lac Delorme	54.4322	-69.9297	Open coniferous forest/tundra	Carcaillet C., Richard P.J.H. (2000) Holocene changes in seasonal precipitation highlighted by fire incidence in eastern Canada. Climate Dynamics 16: 549-559.
517	LG4-01	54.0358	-72.8728	Open coniferous forest/tundra	Carcaillet C., Almquist H., Asnong H., Bradshaw R.H.W., Carrión J.S., Gaillard M.-J., Gajewski K., Haas J.N., Haberle S.G., Hadorn P., Müller S.D., Richard P.J.H., Richoz I., Rösch M., Sánchez Goñi M.F., von Stedingk H., Stevenson A.C., Talon B., Tardy C., Tinner W., Tryterud E., Wick L., Willis K.J. (2002) Holocene biomass burning and global dynamics of the carbon cycle. Chemosphere 49: 845-863.
517	LG4-01	54.0358	-72.8728	Open coniferous forest/tundra	Carcaillet C., Richard P.J.H. (2000) Holocene changes in seasonal precipitation highlighted by fire incidence in eastern Canada. Climate Dynamics 16: 549-559.
518	LG4-05	54.0633	-72.9153	Open coniferous forest/tundra	Carcaillet C., Almquist H., Asnong H., Bradshaw R.H.W., Carrión J.S., Gaillard M.-J., Gajewski K., Haas J.N., Haberle S.G., Hadorn P., Müller S.D., Richard P.J.H., Richoz I., Rösch M., Sánchez Goñi M.F., von Stedingk H., Stevenson A.C., Talon B., Tardy C., Tinner W., Tryterud E., Wick L., Willis K.J. (2002) Holocene biomass burning and global dynamics of the carbon cycle. Chemosphere 49: 845-863.
518	LG4-05	54.0633	-72.9153	Open coniferous forest/tundra	Carcaillet C., Richard P.J.H. (2000) Holocene changes in seasonal precipitation highlighted by fire incidence in eastern Canada. Climate Dynamics 16: 549-559.
519	LG4-06	54.075	-72.9419	Open coniferous forest/tundra	Carcaillet C., Almquist H., Asnong H., Bradshaw R.H.W., Carrión J.S., Gaillard M.-J., Gajewski K., Haas J.N., Haberle S.G., Hadorn P., Müller S.D., Richard P.J.H., Richoz I., Rösch M., Sánchez Goñi M.F., von Stedingk H., Stevenson A.C., Talon B., Tardy C., Tinner W., Tryterud E., Wick L., Willis K.J. (2002) Holocene biomass burning and global dynamics of the carbon cycle. Chemosphere 49: 845-863.
519	LG4-06	54.075	-72.9419	Open coniferous forest/tundra	Carcaillet C., Richard P.J.H. (2000) Holocene changes in seasonal precipitation highlighted by fire incidence in eastern Canada. Climate Dynamics 16: 549-559.
520	LG4-09	54.9011	-72.7772	Open coniferous forest/tundra	Carcaillet C., Almquist H., Asnong H., Bradshaw R.H.W., Carrión J.S., Gaillard M.-J., Gajewski K., Haas J.N., Haberle S.G., Hadorn P., Müller S.D., Richard P.J.H., Richoz I., Rösch M., Sánchez Goñi M.F., von Stedingk H., Stevenson A.C., Talon B., Tardy C., Tinner W., Tryterud E., Wick L., Willis K.J. (2002) Holocene biomass burning and global dynamics of the carbon cycle. Chemosphere 49: 845-863.
520	LG4-09	54.9011	-72.7772	Open coniferous forest/tundra	Carcaillet C., Richard P.J.H. (2000) Holocene changes in seasonal precipitation highlighted by fire incidence in eastern Canada. Climate Dynamics 16: 549-559.
181	EC1	56.2833	-75.1	Open coniferous forest/tundra	Gajewski, K., S. Payette, and J.C. Ritchie. 1993. Holocene vegetation history at the boreal-forest -- shrub-tundra transition in north-western Québec. Journal of Ecology 81:433-443.
851	Amont	53.7333	-74.3833	Boreal coniferous forest	Paitre Cédric 2008. Dynamique des marges forestières de milieux tourbeux du Haut-Boréal, Québec nordique. Thèse Ph. D., Université Laval, Québec. 130 p
207	Desautels	49.4578	-73.25	Boreal coniferous forest	Carcaillet C., Richard P.J.H. (2000) Holocene changes in seasonal precipitation highlighted by fire incidence in eastern Canada. Climate Dynamics 16: 549-559.
371	Mont Valin	48.612	-70.834	Boreal coniferous forest	Richard, P.J.H., unpublished data
521	LG4-12	52.8428	-73.3164	Boreal coniferous forest	Carcaillet C., Almquist H., Asnong H., Bradshaw R.H.W., Carrión J.S., Gaillard M.-J., Gajewski K., Haas J.N., Haberle S.G., Hadorn P., Müller S.D., Richard P.J.H., Richoz I., Rösch M., Sánchez Goñi M.F., von Stedingk H., Stevenson A.C., Talon B., Tardy C., Tinner W., Tryterud E., Wick L., Willis K.J. (2002) Holocene biomass burning and global dynamics of the carbon cycle. Chemosphere 49: 845-863.
521	LG4-12	52.8428	-73.3164	Boreal coniferous forest	Carcaillet C., Richard P.J.H. (2000) Holocene changes in seasonal precipitation highlighted by fire incidence in eastern Canada. Climate Dynamics 16: 549-559.
582	Lac aux Geais	49.8923	-78.6551	Boreal coniferous forest	Ali, A (unpublished) Universite du Quebec a Montreal
583	Lac Profond	49.8611	-78.6133	Boreal coniferous forest	Ali, A (unpublished) Universite du Quebec a Montreal
584	Lac Raynald	49.8093	-78.5358	Boreal coniferous forest	Ali, A (unpublished) Universite du Quebec a Montreal
584	Lac Raynald	49.8093	-78.5358	Boreal coniferous forest	Ali, A (unpublished) Universite du Quebec a Montreal
852	Aval	53.4167	-73.8667	Boreal coniferous forest	Paitre Cédric 2008. Dynamique des marges forestières de milieux tourbeux du Haut-Boréal, Québec nordique. Thèse Ph. D., Université Laval, Québec. 130 p
lab2	Aurelie	50.4185	-74.2354	Boreal coniferous forest	Ali A.A., Asselin, H., Larouche A.C., Bergeron, Y., Carcaillet, C. & Richard, P.J.H. (2008). Changes in fire regime explain the Holocene rise and fall of Abies balsamea in the coniferous forests of Western Québec, Canada. The Holocene 18 (5), 693-703.
lab4	Garot	51.0996	-77.5536	Boreal coniferous forest	Oris F., Asselin H., Finsinger W., Hély C., Blarquez O., Ferland M.E., Bergeron Y. & Ali A.A. (2014). Long-term fire history in northern Quebec : implication for the location of the northern limit of commercial forests. Journal of Applied Ecology. Doi: 10.1111/1365-2664.12240
lab5	Loup2	53.055	-77.4005	Boreal coniferous forest	Oris F., Asselin H., Finsinger W., Hély C., Blarquez O., Ferland M.E., Bergeron Y. & Ali A.A. (2014). Long-term fire history in northern Quebec : implication for the location of the northern limit of commercial forests. Journal of Applied Ecology. Doi: 10.1111/1365-2664.12240
lab6	Nano	53.0237	-77.3642	Boreal coniferous forest	Oris F., Asselin H., Finsinger W., Hély C., Blarquez O., Ferland M.E., Bergeron Y. & Ali A.A. (2014). Long-term fire history in northern Quebec : implication for the location of the northern limit of commercial forests. Journal of Applied Ecology. Doi: 10.1111/1365-2664.12240
lab7	Nans	50.3686	-74.3059	Boreal coniferous forest	Ali A.A., Blarquez O., Girardin M.P., Hély C., Tinquaut F., El Guellab A., Valsecchi V., Terrier, A., Bremond L., Genries A., Gauthier S. & Bergeron Y. (2012). Control of the multi-millennial wildfire size in boreal North America by spring climatic conditions. Proceedings of National Academy of Science 109, 20966-20970
lab8	Pessiere	49.5083	-79.2403	Boreal coniferous forest	Carcaillet et al. 2001 (Journal of Ecology)
lab9	Richard	50.6527	-74.6861	Boreal coniferous forest	Ali A.A., Blarquez O., Girardin M.P., Hély C., Tinquaut F., El Guellab A., Valsecchi V., Terrier, A., Bremond L., Genries A., Gauthier S. & Bergeron Y. (2012). Control of the multi-millennial wildfire size in boreal North America by spring climatic conditions. Proceedings of National Academy of Science 109, 20966-20970
lab10	Schon	50.5949	-77.5684	Boreal coniferous forest	Oris F., Asselin H., Finsinger W., Hély C., Blarquez O., Ferland M.E., Bergeron Y. & Ali A.A. (2014). Long-term fire history in northern Quebec : implication for the location of the northern limit of commercial forests. Journal of Applied Ecology. Doi: 10.1111/1365-2664.12240
lab11	Trefle	51.8501	-76.0451	Boreal coniferous forest	Oris F., Asselin H., Finsinger W., Hély C., Blarquez O., Ferland M.E., Bergeron Y. & Ali A.A. (2014). Long-term fire history in northern Quebec : implication for the location of the northern limit of commercial forests. Journal of Applied Ecology. Doi: 10.1111/1365-2664.12240
lab12	Twin	50.9525	-74.5753	Boreal coniferous forest	Ali A.A., Blarquez O., Girardin M.P., Hély C., Tinquaut F., El Guellab A., Valsecchi V., Terrier, A., Bremond L., Genries A., Gauthier S. & Bergeron Y. (2012). Control of the multi-millennial wildfire size in boreal North America by spring climatic conditions. Proceedings of National Academy of Science 109, 20966-20970
406	Lac Gabriel	48.2814	-73.4758	Boreal coniferous forest	Carcaillet C., Almquist H., Asnong H., Bradshaw R.H.W., Carrión J.S., Gaillard M.-J., Gajewski K., Haas J.N., Haberle S.G., Hadorn P., Müller S.D., Richard P.J.H., Richoz I., Rösch M., Sánchez Goñi M.F., von Stedingk H., Stevenson A.C., Talon B., Tardy C., Tinner W., Tryterud E., Wick L., Willis K.J. (2002) Holocene biomass burning and global dynamics of the carbon cycle. Chemosphere 49: 845-863.
406	Lac Gabriel	48.2814	-73.4758	Boreal coniferous forest	Carcaillet C., Richard P.J.H. (2000) Holocene changes in seasonal precipitation highlighted by fire incidence in eastern Canada. Climate Dynamics 16: 549-559.
406	Lac Gabriel	48.2814	-73.4758	Boreal coniferous forest	Richard PJH (1977) Histoire post-wisconsinienne de la végétation du Québec méridional par l’analyse pollinique. Service de la Recherche, Ministère des Terres et Forêts, Québec (PQ), 142pp
406	Lac Gabriel	48.2814	-73.4758	Boreal coniferous forest	Flannigan, M.D., Campbell, I.D., Wotton, M., Carcaillet, C., Richard, P.J.H., Bergeron, Y., 2001. Future fire in Canada’s boreal forest: palaeoecology results and general circulation model regional circulation model simulations. Canadian Journal of Forest Research 31, 854-864
585	Lac a la Loutre	49.7117	-78.3358	Boreal coniferous forest	Hely C., Girardin M.P., Ali A.A., Carcaillet C., Brewer S., Bergeron Y. (2010) Eastern boreal North American wildfire risk of the past 7000 years: a model-data comparison. Geophysical Research Letters 37.
lab3	Cedres	49.3458	-79.2083	Boreal coniferous forest	Genries A., Finsinger W., Asnong H., Bergeron Y., Carcaillet C., Garneau M., Hély C. & Ali A.A. (2012). Local versus regional processes: can soil characteristics overcome climate and fire regimes by modifying vegetation trajectories ? Journal of Quaternary Science 27, 745-756._
121	Lac Francis	48.5264	-79.4722	Boreal mixedwood forest	Carcaillet C., Richard P.J.H., Asnong H., Capece L., Bergeron Y. (2006) Fire and soil erosion history in east Canadian boreal and temperate forests. Quaternary Science Reviews 25: 1499-1500.
121	Lac Francis	48.5264	-79.4722	Boreal mixedwood forest	Carcaillet C., Bergeron Y., Richard P.J.H., Fréchette B., Gauthier S., Prairie Y.T. (2001) Change of fire frequency in the eastern Canadian boreal forests during the Holocene: does vegetation composition or climate trigger the fire regime? Journal of Ecology 89: 930-946.
121	Lac Francis	48.5264	-79.4722	Boreal mixedwood forest	Carcaillet C., Richard P.J.H. (2000) Holocene changes in seasonal precipitation highlighted by fire incidence in eastern Canada. Climate Dynamics 16: 549-559.
121	Lac Francis	48.5264	-79.4722	Boreal mixedwood forest	Carcaillet C. (1998) A spatially precise study of fires, climate and human impact within the Maurienne valley, North French Alps. Journal of Ecology 86: 384-396.
121	Lac Francis	48.5264	-79.4722	Boreal mixedwood forest	Carcaillet C., Almquist H., Asnong H., Bradshaw R.H.W., Carrión J.S., Gaillard M.-J., Gajewski K., Haas J.N., Haberle S.G., Hadorn P., Müller S.D., Richard P.J.H., Richoz I., Rösch M., Sánchez Goñi M.F., von Stedingk H., Stevenson A.C., Talon B., Tardy C., Tinner W., Tryterud E., Wick L., Willis K.J. (2002) Holocene biomass burning and global dynamics of the carbon cycle. Chemosphere 49: 845-863.
121	Lac Francis	48.5264	-79.4722	Boreal mixedwood forest	Carcaillet, C., Bergman, I., Delorme, S., Hornberg, G. & Zackrisson, O. (2007) Long-term fire frequency not linked to prehistoric occupations in a northern Swedish boreal forest. Ecology, 88 (2), 465–477.
123	Pas-de-Fond	48.8083	-78.8333	Boreal mixedwood forest	Carcaillet C., Almquist H., Asnong H., Bradshaw R.H.W., Carrión J.S., Gaillard M.-J., Gajewski K., Haas J.N., Haberle S.G., Hadorn P., Müller S.D., Richard P.J.H., Richoz I., Rösch M., Sánchez Goñi M.F., von Stedingk H., Stevenson A.C., Talon B., Tardy C., Tinner W., Tryterud E., Wick L., Willis K.J. (2002) Holocene biomass burning and global dynamics of the carbon cycle. Chemosphere 49: 845-863.
123	Pas-de-Fond	48.8083	-78.8333	Boreal mixedwood forest	Carcaillet C., Richard P.J.H., Asnong H., Capece L., Bergeron Y. (2006) Fire and soil erosion history in east Canadian boreal and temperate forests. Quaternary Science Reviews 25: 1499-1500.
123	Pas-de-Fond	48.8083	-78.8333	Boreal mixedwood forest	Carcaillet C., Bergeron Y., Richard P.J.H., Fréchette B., Gauthier S., Prairie Y.T. (2001) Change of fire frequency in the eastern Canadian boreal forests during the Holocene: does vegetation composition or climate trigger the fire regime? Journal of Ecology 89: 930-946.
205	Albion	45.6708	-71.325	Boreal mixedwood forest	Carcaillet C., Richard P.J.H. (2000) Holocene changes in seasonal precipitation highlighted by fire incidence in eastern Canada. Climate Dynamics 16: 549-559.
208	Dolbeau	48.9669	-65.9558	Boreal mixedwood forest	Carcaillet C., Richard P.J.H. (2000) Holocene changes in seasonal precipitation highlighted by fire incidence in eastern Canada. Climate Dynamics 16: 549-559.
209	J'Arrive	49.2472	-65.3764	Boreal mixedwood forest	Carcaillet C., Richard P.J.H. (2000) Holocene changes in seasonal precipitation highlighted by fire incidence in eastern Canada. Climate Dynamics 16: 549-559.
210	Madeleine	47.6667	-70.7194	Boreal mixedwood forest	Carcaillet C., Richard P.J.H. (2000) Holocene changes in seasonal precipitation highlighted by fire incidence in eastern Canada. Climate Dynamics 16: 549-559.
211	Neume	47.5878	-77.1108	Boreal mixedwood forest	Carcaillet C., Richard P.J.H. (2000) Holocene changes in seasonal precipitation highlighted by fire incidence in eastern Canada. Climate Dynamics 16: 549-559.
212	Spearman	46.5439	-78.5028	Boreal mixedwood forest	Carcaillet C., Richard P.J.H. (2000) Holocene changes in seasonal precipitation highlighted by fire incidence in eastern Canada. Climate Dynamics 16: 549-559.
214	Yelle	48.5039	-79.6378	Boreal mixedwood forest	Carcaillet C., Richard P.J.H. (2000) Holocene changes in seasonal precipitation highlighted by fire incidence in eastern Canada. Climate Dynamics 16: 549-559.
365	Lac a l'Ange	47.469	-70.405	Boreal mixedwood forest	Richard, P.J.H., unpublished data
367	Lac Marcotte	47.078	-71.4236	Boreal mixedwood forest	Richard, P.J.H., unpublished data
369	St Francois	48.297	-72.1469	Boreal mixedwood forest	Richard, P.J.H., unpublished data
383	Lac Rond	46	-74	Boreal mixedwood forest	Clark, Jim, unpublished data
398	McGinnis	44.6072	-78.0397	Boreal mixedwood forest	Carcaillet C., Richard P.J.H., Asnong H., Capece L., Bergeron Y. (2006) Fire and soil erosion history in east Canadian boreal and temperate forests. Quaternary Science Reviews 25: 1499-1500.
399	Petit Bouchard	48.8538	-64.6	Boreal mixedwood forest	Asnong and Richard PJH (2003) La végétation et le climat postglaciaire du centre et de l est de la gaspésie, au Québéc. Géographie physique et Quaternaire, 57: 37-63.
399	Petit Bouchard	48.8538	-64.6	Boreal mixedwood forest	Carcaillet C., Almquist H., Asnong H., Bradshaw R.H.W., Carrión J.S., Gaillard M.-J., Gajewski K., Haas J.N., Haberle S.G., Hadorn P., Müller S.D., Richard P.J.H., Richoz I., Rösch M., Sánchez Goñi M.F., von Stedingk H., Stevenson A.C., Talon B., Tardy C., Tinner W., Tryterud E., Wick L., Willis K.J. (2002) Holocene biomass burning and global dynamics of the carbon cycle. Chemosphere 49: 845-863.
399	Petit Bouchard	48.8538	-64.6	Boreal mixedwood forest	Carcaillet C., Richard P.J.H., Asnong H., Capece L., Bergeron Y. (2006) Fire and soil erosion history in east Canadian boreal and temperate forests. Quaternary Science Reviews 25: 1499-1500.
401	Lac Caribou	48.1978	-64.94	Boreal mixedwood forest	Carcaillet C., Almquist H., Asnong H., Bradshaw R.H.W., Carrión J.S., Gaillard M.-J., Gajewski K., Haas J.N., Haberle S.G., Hadorn P., Müller S.D., Richard P.J.H., Richoz I., Rösch M., Sánchez Goñi M.F., von Stedingk H., Stevenson A.C., Talon B., Tardy C., Tinner W., Tryterud E., Wick L., Willis K.J. (2002) Holocene biomass burning and global dynamics of the carbon cycle. Chemosphere 49: 845-863.
401	Lac Caribou	48.1978	-64.94	Boreal mixedwood forest	Jetté H, Richard PJH (1992) Contribution à l histoire postglaciaire de la végétation en Gaspésie méridionale, Québec. Géogr phys Quat 46: 273-284
401	Lac Caribou	48.1978	-64.94	Boreal mixedwood forest	Carcaillet C., Richard P.J.H. (2000) Holocene changes in seasonal precipitation highlighted by fire incidence in eastern Canada. Climate Dynamics 16: 549-559.
401	Lac Caribou	48.1978	-64.94	Boreal mixedwood forest	Flannigan, M.D., Campbell, I.D., Wotton, M., Carcaillet, C., Richard, P.J.H., Bergeron, Y., 2001. Future fire in Canada’s boreal forest: palaeoecology results and general circulation model regional circulation model simulations. Canadian Journal of Forest Research 31, 854-864
402	Lac Clo	48.4969	-79.3528	Boreal mixedwood forest	Carcaillet C., Almquist H., Asnong H., Bradshaw R.H.W., Carrión J.S., Gaillard M.-J., Gajewski K., Haas J.N., Haberle S.G., Hadorn P., Müller S.D., Richard P.J.H., Richoz I., Rösch M., Sánchez Goñi M.F., von Stedingk H., Stevenson A.C., Talon B., Tardy C., Tinner W., Tryterud E., Wick L., Willis K.J. (2002) Holocene biomass burning and global dynamics of the carbon cycle. Chemosphere 49: 845-863.
402	Lac Clo	48.4969	-79.3528	Boreal mixedwood forest	Richard PJH (1980) Histoire postglaciaire de la végétation au sud du lac Abitibi, Ontario et Québec. Géogr phys Quat 34: 77-94
402	Lac Clo	48.4969	-79.3528	Boreal mixedwood forest	Carcaillet C., Richard P.J.H. (2000) Holocene changes in seasonal precipitation highlighted by fire incidence in eastern Canada. Climate Dynamics 16: 549-559.
405	Lac a Euloge	49.2444	-65.3722	Boreal mixedwood forest	Carcaillet C., Almquist H., Asnong H., Bradshaw R.H.W., Carrión J.S., Gaillard M.-J., Gajewski K., Haas J.N., Haberle S.G., Hadorn P., Müller S.D., Richard P.J.H., Richoz I., Rösch M., Sánchez Goñi M.F., von Stedingk H., Stevenson A.C., Talon B., Tardy C., Tinner W., Tryterud E., Wick L., Willis K.J. (2002) Holocene biomass burning and global dynamics of the carbon cycle. Chemosphere 49: 845-863.
405	Lac a Euloge	49.2444	-65.3722	Boreal mixedwood forest	Carcaillet C., Richard P.J.H. (2000) Holocene changes in seasonal precipitation highlighted by fire incidence in eastern Canada. Climate Dynamics 16: 549-559.
405	Lac a Euloge	49.2444	-65.3722	Boreal mixedwood forest	Marcoux N, Richard PJH (1995) Végétation et fluctuations climatiques postglaciaires sur la côte septentrionale gaspésienne, Québec. Can J Earth Sci 32: 79-96
407	Lac a Leonard	49.2078	-65.8128	Boreal mixedwood forest	Carcaillet C., Almquist H., Asnong H., Bradshaw R.H.W., Carrión J.S., Gaillard M.-J., Gajewski K., Haas J.N., Haberle S.G., Hadorn P., Müller S.D., Richard P.J.H., Richoz I., Rösch M., Sánchez Goñi M.F., von Stedingk H., Stevenson A.C., Talon B., Tardy C., Tinner W., Tryterud E., Wick L., Willis K.J. (2002) Holocene biomass burning and global dynamics of the carbon cycle. Chemosphere 49: 845-863.
407	Lac a Leonard	49.2078	-65.8128	Boreal mixedwood forest	Carcaillet C., Richard P.J.H. (2000) Holocene changes in seasonal precipitation highlighted by fire incidence in eastern Canada. Climate Dynamics 16: 549-559.
407	Lac a Leonard	49.2078	-65.8128	Boreal mixedwood forest	Labelle C, Richard PJH (1984) Histoire postglaciaire de la végétation dans la région de Mont-Saint-Pierre, Gaspésie. Géogr phys Quat 38: 257-274
407	Lac a Leonard	49.2078	-65.8128	Boreal mixedwood forest	Flannigan, M.D., Campbell, I.D., Wotton, M., Carcaillet, C., Richard, P.J.H., Bergeron, Y., 2001. Future fire in Canada’s boreal forest: palaeoecology results and general circulation model regional circulation model simulations. Canadian Journal of Forest Research 31, 854-864
408	Lac a la Main	47.7	-70.6222	Boreal mixedwood forest	Carcaillet C., Almquist H., Asnong H., Bradshaw R.H.W., Carrión J.S., Gaillard M.-J., Gajewski K., Haas J.N., Haberle S.G., Hadorn P., Müller S.D., Richard P.J.H., Richoz I., Rösch M., Sánchez Goñi M.F., von Stedingk H., Stevenson A.C., Talon B., Tardy C., Tinner W., Tryterud E., Wick L., Willis K.J. (2002) Holocene biomass burning and global dynamics of the carbon cycle. Chemosphere 49: 845-863.
408	Lac a la Main	47.7	-70.6222	Boreal mixedwood forest	Carcaillet C., Richard P.J.H. (2000) Holocene changes in seasonal precipitation highlighted by fire incidence in eastern Canada. Climate Dynamics 16: 549-559.
408	Lac a la Main	47.7	-70.6222	Boreal mixedwood forest	Bussières B (1992) La déforestation subalpine au mont du Lac à l’Empêche, Charlevoix, Québec. PhD Thesis, Université Laval, Québec (PQ), Canada
409	Lac Martini	47.475	-72.7647	Boreal mixedwood forest	Carcaillet C., Almquist H., Asnong H., Bradshaw R.H.W., Carrión J.S., Gaillard M.-J., Gajewski K., Haas J.N., Haberle S.G., Hadorn P., Müller S.D., Richard P.J.H., Richoz I., Rösch M., Sánchez Goñi M.F., von Stedingk H., Stevenson A.C., Talon B., Tardy C., Tinner W., Tryterud E., Wick L., Willis K.J. (2002) Holocene biomass burning and global dynamics of the carbon cycle. Chemosphere 49: 845-863.
409	Lac Martini	47.475	-72.7647	Boreal mixedwood forest	Carcaillet C., Richard P.J.H. (2000) Holocene changes in seasonal precipitation highlighted by fire incidence in eastern Canada. Climate Dynamics 16: 549-559.
410	Lac a la Montagne Ronde	48.3208	-68.5652	Boreal mixedwood forest	Carcaillet C., Almquist H., Asnong H., Bradshaw R.H.W., Carrión J.S., Gaillard M.-J., Gajewski K., Haas J.N., Haberle S.G., Hadorn P., Müller S.D., Richard P.J.H., Richoz I., Rösch M., Sánchez Goñi M.F., von Stedingk H., Stevenson A.C., Talon B., Tardy C., Tinner W., Tryterud E., Wick L., Willis K.J. (2002) Holocene biomass burning and global dynamics of the carbon cycle. Chemosphere 49: 845-863.
410	Lac a la Montagne Ronde	48.3208	-68.5652	Boreal mixedwood forest	Carcaillet C., Richard P.J.H. (2000) Holocene changes in seasonal precipitation highlighted by fire incidence in eastern Canada. Climate Dynamics 16: 549-559.
410	Lac a la Montagne Ronde	48.3208	-68.5652	Boreal mixedwood forest	Richard PJH, Larouche A (1994) Histoire postglaciaire de la végétation et du climat dans la région de Rimouski, Québec. In: Chapdelaine C (ed) Il y a 8000 ans à Rimouski... Paléoécologie et archéologie d un site de la culture Plano. Recherches Amériendiennes au Québec, Coll. Paléo-Québec 22, Québec (PQ), pp 49-89
411	Lac Ouellet	47.5327	-68.9439	Boreal mixedwood forest	Carcaillet C., Almquist H., Asnong H., Bradshaw R.H.W., Carrión J.S., Gaillard M.-J., Gajewski K., Haas J.N., Haberle S.G., Hadorn P., Müller S.D., Richard P.J.H., Richoz I., Rösch M., Sánchez Goñi M.F., von Stedingk H., Stevenson A.C., Talon B., Tardy C., Tinner W., Tryterud E., Wick L., Willis K.J. (2002) Holocene biomass burning and global dynamics of the carbon cycle. Chemosphere 49: 845-863.
411	Lac Ouellet	47.5327	-68.9439	Boreal mixedwood forest	Carcaillet C., Richard P.J.H. (2000) Holocene changes in seasonal precipitation highlighted by fire incidence in eastern Canada. Climate Dynamics 16: 549-559.
411	Lac Ouellet	47.5327	-68.9439	Boreal mixedwood forest	Richard PJH, Larouche A, Lortie G (1992) Paléophytogéographie et paléoclimats postglaciaires dans l ouest du Bas-Saint-Laurent, Québec. Géogr phys Quat 46: 151-172
411	Lac Ouellet	47.5327	-68.9439	Boreal mixedwood forest	Flannigan, M.D., Campbell, I.D., Wotton, M., Carcaillet, C., Richard, P.J.H., Bergeron, Y., 2001. Future fire in Canada’s boreal forest: palaeoecology results and general circulation model regional circulation model simulations. Canadian Journal of Forest Research 31, 854-864
412	Lac Perdu	49.1708	-66.3236	Boreal mixedwood forest	Carcaillet C., Almquist H., Asnong H., Bradshaw R.H.W., Carrión J.S., Gaillard M.-J., Gajewski K., Haas J.N., Haberle S.G., Hadorn P., Müller S.D., Richard P.J.H., Richoz I., Rösch M., Sánchez Goñi M.F., von Stedingk H., Stevenson A.C., Talon B., Tardy C., Tinner W., Tryterud E., Wick L., Willis K.J. (2002) Holocene biomass burning and global dynamics of the carbon cycle. Chemosphere 49: 845-863.
412	Lac Perdu	49.1708	-66.3236	Boreal mixedwood forest	Carcaillet C., Richard P.J.H. (2000) Holocene changes in seasonal precipitation highlighted by fire incidence in eastern Canada. Climate Dynamics 16: 549-559.
412	Lac Perdu	49.1708	-66.3236	Boreal mixedwood forest	Flannigan, M.D., Campbell, I.D., Wotton, M., Carcaillet, C., Richard, P.J.H., Bergeron, Y., 2001. Future fire in Canada’s boreal forest: palaeoecology results and general circulation model regional circulation model simulations. Canadian Journal of Forest Research 31, 854-864
414	Triangle	48.71	-65.4139	Boreal mixedwood forest	Asnong and Richard PJH (2003) La végétation et le climat postglaciaire du centre et de l est de la gaspésie, au Québéc. Géographie physique et Quaternaire, 57: 37-63.
414	Triangle	48.71	-65.4139	Boreal mixedwood forest	Carcaillet C., Almquist H., Asnong H., Bradshaw R.H.W., Carrión J.S., Gaillard M.-J., Gajewski K., Haas J.N., Haberle S.G., Hadorn P., Müller S.D., Richard P.J.H., Richoz I., Rösch M., Sánchez Goñi M.F., von Stedingk H., Stevenson A.C., Talon B., Tardy C., Tinner W., Tryterud E., Wick L., Willis K.J. (2002) Holocene biomass burning and global dynamics of the carbon cycle. Chemosphere 49: 845-863.
414	Triangle	48.71	-65.4139	Boreal mixedwood forest	Carcaillet C., Richard P.J.H., Asnong H., Capece L., Bergeron Y. (2006) Fire and soil erosion history in east Canadian boreal and temperate forests. Quaternary Science Reviews 25: 1499-1500.
415	Lac Flevy	48.2169	-71.2188	Boreal mixedwood forest	Carcaillet C., Richard P.J.H. (2000) Holocene changes in seasonal precipitation highlighted by fire incidence in eastern Canada. Climate Dynamics 16: 549-559.
854	Lac des Ilets	48.1972	-71.2428	Boreal mixedwood forest	Isabelle Simard, Hubert Morin and Claude Lavoie (2006) A millennial-scale reconstruction of spruce budworm abundance in Saguenay, Quebec, Canada, The Holocene 16,1 pp. 31- 37
lab1	Christelle	49.7321	-84.2545	Boreal mixedwood forest	Ali A.A., Blarquez O., Girardin M.P., Hély C., Tinquaut F., El Guellab A., Valsecchi V., Terrier, A., Bremond L., Genries A., Gauthier S. & Bergeron Y. (2012). Control of the multi-millennial wildfire size in boreal North America by spring climatic conditions. Proceedings of National Academy of Science 109, 20966-20970
206	Castor	46.6139	-72.9989	Boreal mixedwood forest	Carcaillet C., Richard P.J.H. (2000) Holocene changes in seasonal precipitation highlighted by fire incidence in eastern Canada. Climate Dynamics 16: 549-559.
1092	Graham lake	45.1833	-77.35	Boreal mixedwood forest	Fuller, J. L. 1997. Holocene forest dynamics in southern Ontario, Canada: fine- resolution pollen data. Canadian Journal of Botany 75: 1714-1727
213	Yamaska	45.4578	-72.8719	Temperate forest	Carcaillet C., Richard P.J.H. (2000) Holocene changes in seasonal precipitation highlighted by fire incidence in eastern Canada. Climate Dynamics 16: 549-559.
387	Crawford	44	-80	Temperate forest	Clark JS, Royall PD. 1996. Local and regional sediment charcoal evidence for fire regimes in presettlement northeastern North America. Journal of Ecology 84:365–382.
400	Lac aux Atocas	45.5372	-73.3108	Temperate forest	Carcaillet C., Almquist H., Asnong H., Bradshaw R.H.W., Carrión J.S., Gaillard M.-J., Gajewski K., Haas J.N., Haberle S.G., Hadorn P., Müller S.D., Richard P.J.H., Richoz I., Rösch M., Sánchez Goñi M.F., von Stedingk H., Stevenson A.C., Talon B., Tardy C., Tinner W., Tryterud E., Wick L., Willis K.J. (2002) Holocene biomass burning and global dynamics of the carbon cycle. Chemosphere 49: 845-863.
400	Lac aux Atocas	45.5372	-73.3108	Temperate forest	Gauthier R (1981) Histoire de la colonisation végétale des Montérégiennes: deux sites du mont Saint-Bruno. Master Thesis, Université de Montréal, Montréal (PQ), Canada
400	Lac aux Atocas	45.5372	-73.3108	Temperate forest	Carcaillet C., Richard P.J.H. (2000) Holocene changes in seasonal precipitation highlighted by fire incidence in eastern Canada. Climate Dynamics 16: 549-559.
400	Lac aux Atocas	45.5372	-73.3108	Temperate forest	Flannigan, M.D., Campbell, I.D., Wotton, M., Carcaillet, C., Richard, P.J.H., Bergeron, Y., 2001. Future fire in Canada’s boreal forest: palaeoecology results and general circulation model regional circulation model simulations. Canadian Journal of Forest Research 31, 854-864
1093	High lake	44.5167	-76.6	Temperate forest	Fuller, J. L. 1997. Holocene forest dynamics in southern Ontario, Canada: fine- resolution pollen data. Canadian Journal of Botany 75: 1714-1727
