# Supplementary material for: Regional paleofire regimes affected by non-uniform climate, vegetation and human drivers
Source: Sci Rep. 2015 Sep 2;5:13356. doi: 10.1038/srep13356 (PMC4557068; doi:10.1038/srep13356)
Supplement: Supplementary Table 2 [file srep13356-s3.xls]

## Sheet: Table_a2.csv
CollectionUnitID	Site name	Long	Lat	x	Localization	Citation
1135	James Bay	-80.2	50.22	1	Boreal coniferous forest	NA
b	Lac Aurelie	-74.2354	50.4185	1	Boreal coniferous forest	Ali A.A., Blarquez O., Girardin M.P., Hély C., Tinquaut F., El Guellab A., Valsecchi V., Terrier, A., Bremond L., Genries A., Gauthier S. & Bergeron Y. (2012). Control of the multi-millennial wildfire size in boreal North America by spring climatic conditions. Proceedings of National Academy of Science 109, 20966-20970
f	Lac aux Cèdres	-79.2861	49.4667	1	Boreal coniferous forest	Ali A.A., Asselin, H., Larouche A.C., Bergeron, Y., Carcaillet, C. & Richard, P.J.H. (2008). Changes in fire regime explain the Holocene rise and fall of Abies balsamea in the coniferous forests of Western Québec, Canada. The Holocene 18 (5), 693-703.
g	Lac Pas de Fond	-78.9667	49.9028	1	Boreal coniferous forest	Carcaillet C., Bergeron Y., Richard P.J.H., Fréchette B., Gauthier S., Prairie Y.T. (2001) Change of fire frequency in the eastern Canadian boreal forests during the Holocene: does vegetation composition or climate trigger the fire regime? Journal of Ecology 89: 930-946.
d	Lac Pessière	-79.2403	49.5083	1	Boreal coniferous forest	Carcaillet C., Bergeron Y., Richard P.J.H., Fréchette B., Gauthier S., Prairie Y.T. (2001) Change of fire frequency in the eastern Canadian boreal forests during the Holocene: does vegetation composition or climate trigger the fire regime? Journal of Ecology 89: 930-946.
1548	Lake CH2	-74.5833	49.6833	1	Boreal coniferous forest	Garralla, S. 1991. L'analyse pollinique des sédiments d'un lac de la région de Chibougamau, Québec. M.Sc. Thesis. Université Laval, Sainte-Foy, Québec, Canada.
e	Twin Lake	-74.5753	50.9525	1	Boreal coniferous forest	Ali A.A., Blarquez O., Girardin M.P., Hély C., Tinquaut F., El Guellab A., Valsecchi V., Terrier, A., Bremond L., Genries A., Gauthier S. & Bergeron Y. (2012). Control of the multi-millennial wildfire size in boreal North America by spring climatic conditions. Proceedings of National Academy of Science 109, 20966-20970
208	Lac à l'Ange	-70.6847	47.4817	0	Mixedwood forest	Labelle, C., and P.J.H. Richard. 1981. Végétation tardiglaciaire et postglaciaire au sud-est du Parc des Laurentides, Québec. Géographie physique et Quaternaire 35:345-359.
1578	Lac à Léonard	-65.8128	49.2078	0	Mixedwood forest	Labelle, C., and P.J.H. Richard. 1984. Histoire postglaciaire de la végétation dans la région de Mont-Saint-Pierre, Gaspésie, Quebec. Géographie physique et Quaternaire 38:257-274.
2188	Lac à Robin	-65.2669	48.0519	0	Mixedwood forest	Jetté, H., and P.J.H. Richard. 1992. Contribution à l'histoire postglaciaire de la végétation en Gaspésie méridionale, Québec. Géographie physique et Quaternaire 46:273-284.
332	Lac Caribou	-64.94	48.1978	0	Mixedwood forest	Jetté, H., and P.J.H. Richard. 1992. Contribution à l'histoire postglaciaire de la végétation en Gaspésie méridionale, Québec. Géographie physique et Quaternaire 46:273-284.
753	Lac Dufresne	-70.35	45.85	0	Mixedwood forest	Mott, R.J. 1977. Late-Pleistocene and Holocene palynology in southeastern Québec. Géographie physique et Quaternaire 31:139-149.
2576	Lac Turcotte	-65.7628	49.1578	0	Mixedwood forest	Labelle, C., and P.J.H. Richard. 1984. Histoire postglaciaire de la végétation dans la région de Mont-Saint-Pierre, Gaspésie, Quebec. Géographie physique et Quaternaire 38:257-274.
506	Crates Lake	-81.2667	49.1833	1	Mixedwood forest	NA
2252	Lac à Sam	-72.9789	46.6542	1	Mixedwood forest	NA
841	Lac à St-Germain	-74.3708	45.9458	1	Mixedwood forest	Savoie, L., and P.J.H. Richard. 1979. Paléophytogéographie de l'épisode de Saint-Narcisse dans la région de Sainte-Agathe, Québec. Géographie physique et Quaternaire 33:175-188.
235	Lac Bastien	-78.9167	46.4	1	Mixedwood forest	Bennett, K.D. 1987. Holocene history of forest trees in southern Ontario. Canadian Journal of Botany 65:1792-1801.
338	Lac Castor	-72.9986	46.6139	1	Mixedwood forest	NA
a	Lac Christelle	-84.2303	49.6825	1	Mixedwood forest	Genries A., Finsinger W., Asnong H., Bergeron Y., Carcaillet C., Garneau M., Hély C. & Ali A.A. (2012). Local versus regional processes: can soil characteristics overcome climate and fire regimes by modifying vegetation trajectories ? Journal of Quaternary Science 27, 745-756._
1530	Lac Colin	-70.3	46.7167	1	Mixedwood forest	Mott, R.J. 1977. Late-Pleistocene and Holocene palynology in southeastern Québec. Géographie physique et Quaternaire 31:139-149.
671	Lac du Diable	-66.125	48.9108	1	Mixedwood forest	Richard, P.J.H., and C. Labelle. 1989. Histoire postglaciaire de la végétation au lac du Diable, mont Albert, Gaspésie, Québec. Géographie physique et Quaternaire 43:337-354.
c	Lac Francis	-79.4722	48.5264	1	Mixedwood forest	Carcaillet C., Bergeron Y., Richard P.J.H., Fréchette B., Gauthier S., Prairie Y.T. (2001) Change of fire frequency in the eastern Canadian boreal forests during the Holocene: does vegetation composition or climate trigger the fire regime? Journal of Ecology 89: 930-946.
1532	Lac Louis	-79.1167	47.2875	1	Mixedwood forest	McAndrews, J.H. 1981. Late Quaternary climate of Ontario: temperature trends from the fossil pollen record. Pages 319-333 in W.C. Mahaney, editor. Quaternary Paleoclimate. Geo Abstracts, Ltd., Norwich, England.
1646	Lac Marcotte	-71.4228	47.0778	1	Mixedwood forest	Labelle, C., and P.J.H. Richard. 1981. Végétation tardiglaciaire et postglaciaire au sud-est du Parc des Laurentides, Québec. Géographie physique et Quaternaire 35:345-359.
1697	Lac Mimi	-70.3758	47.4969	1	Mixedwood forest	Larouche, A.C. 1979. Histoire postglaciaire comparée de la végétation à Sainte-Foy et au Mont des Eboulements, par l'analyse pollinique et macrofossile. Mémoire de M.Sc., Foresterie et Géodésie, Université Laval, 117 pages.
1781	Lac Ouellet	-68.9439	47.5328	1	Mixedwood forest	Richard, P.J.H., A.C. Larouche, and G. Lortie. 1992. Paléophytogéographie et paléoclimats postglaciaires dans l'ouest du Bas-Saint-Laurent, Québec. Géographie physique et Quaternaire 46:151-172.
2208	Lac Romer	-73.3308	45.9639	1	Mixedwood forest	Comtois, P.G. 1979. Histoire holocène du climat et de la végétation à Lanoraie. Mémoire de M.Sc., département de Géographie, Université de Montréal, 322 pages.
2946	Lac Yelle	-79.6378	48.5039	1	Mixedwood forest	McAndrews, J.H. 1981. Late Quaternary climate of Ontario: temperature trends from the fossil pollen record. Pages 319-333 in W.C. Mahaney, editor. Quaternary Paleoclimate. Geo Abstracts, Ltd., Norwich, England.
1561	Lake Six	-81.3167	48.4	1	Mixedwood forest	Liu, K.-B. 1990. Holocene paleoecology of the boreal forest and Great Lakes-St. Lawrence forest in northern Ontario. Ecological Monographs 60:179-212.
2548	Petit Lac Terrien	-70.62	46.58	1	Mixedwood forest	Mott, R.J. 1977. Late-Pleistocene and Holocene palynology in southeastern Québec. Géographie physique et Quaternaire 31:139-149.
2290	Saint-Francois de Sales	-72.1469	48.2939	1	Mixedwood forest	Richard, P.J.H. 1977. Histoire post-wisconsinienne de la végétation du Québec méridional par l'analyse pollinique. Service de la recherche, Direction générale des forêts, Ministère des Terres et Forêts du Québec. Publications et rapports divers. Tome 1, xxiv + 312 p.; tome 2, 142 p.
829	Saint-Gabriel	-73.4758	46.2758	1	Mixedwood forest	Richard, P.J.H. 1977. Histoire post-wisconsinienne de la végétation du Québec méridional par l'analyse pollinique. Service de la recherche, Direction générale des forêts, Ministère des Terres et Forêts du Québec. Publications et rapports divers. Tome 1, xxiv + 312 p.; tome 2, 142 p.
1659	Sud du Lac du Noyer	-72.8378	46.7878	1	Mixedwood forest	Richard, P.J.H. 1977. Histoire post-wisconsinienne de la végétation du Québec méridional par l'analyse pollinique. Service de la recherche, Direction générale des forêts, Ministère des Terres et Forêts du Québec. Publications et rapports divers. Tome 1, xxiv + 312 p.; tome 2, 142 p.
2559	Tonawa Lake	-77.175	44.85	1	Mixedwood forest	McAndrews, J.H., and I.D. Campbell. 1993. 6 ka mean July temperature in eastern Canada from Bartlein and Webb's (1985) pollen transfer functions: comments and illustrations. Pages 22-25 in A. Telka, editor. Proxy climate data and models of the six thousand years before present time interval: the Canadian perspective. Canadian Global Change Program Incidental Report Series IR93-3. The Royal Societ…
330	Tourbière Caribou	-71.2358	47.6397	1	Mixedwood forest	Richard, P.J.H. 1977. Histoire post-wisconsinienne de la végétation du Québec méridional par l'analyse pollinique. Service de la recherche, Direction générale des forêts, Ministère des Terres et Forêts du Québec. Publications et rapports divers. Tome 1, xxiv + 312 p.; tome 2, 142 p.
498	Tourbière de Lanoraie COTEAU JAUNE	-73.3419	45.9608	1	Mixedwood forest	Comtois, P.G. 1982. Histoire holocène du climat et de la végétation à Lanoraie (Québec). Canadian Journal of Earth Science 19:1938-1952.
999	Tourbière de Lanoraie HENRI	-73.3	45.9889	1	Mixedwood forest	Comtois, P.G. 1979. Histoire holocène du climat et de la végétation à Lanoraie. Mémoire de M.Sc., département de Géographie, Université de Montréal, 322 pages.
1361	Tourbière de Lanoraie JOSEPH	-73.3028	45.9919	1	Mixedwood forest	Comtois, P.G. 1979. Histoire holocène du climat et de la végétation à Lanoraie. Mémoire de M.Sc., département de Géographie, Université de Montréal, 322 pages.
1568	Tourbière de Lanoraie STJEAN	-73.2169	46	1	Mixedwood forest	Comtois, P.G. 1979. Histoire holocène du climat et de la végétation à Lanoraie. Mémoire de M.Sc., département de Géographie, Université de Montréal, 322 pages.
2790	Unknown Pond	-70.6333	45.6	1	Mixedwood forest	Mott, R.J. 1977. Late-Pleistocene and Holocene palynology in southeastern Québec. Géographie physique et Quaternaire 31:139-149.
1974	Vallée de l'Albion	-71.325	45.6708	1	Mixedwood forest	Richard, P.J.H. 1975. Contribution à l'histoire postglaciaire de la végétation dans les Cantons-de-l'Est: étude des sites de Weedon et Albion. Cahiers de Géographie du Québec 19:267-284.
2851	Weslemkoon Lake	-77.4333	45.0333	1	Mixedwood forest	Edwards, T.W.D., and J.H. McAndrews. 1989. Paleohydrology of a Canadian Shield lake inferred from 18O in sediment cellulose. Canadian Journal of Earth Sciences 26:1850-1859.
3715	Weslemkoon Lake	-77.4333	45.0333	1	Mixedwood forest	Edwards, T.W.D., and J.H. McAndrews. 1989. Paleohydrology of a Canadian Shield lake inferred from 18O in sediment cellulose. Canadian Journal of Earth Sciences 26:1850-1859.
304	Brisay 2	-70.3578	54.3558	1	Open Coniferous forest/tundra	Richard, P.J.H., A.C. Larouche, and M.A. Bouchard. 1982. Age de la déglaciation finale et histoire postglaciaire de la végétation dans la partie centrale du Nouveau-Québec. Géographie physique et Quaternaire 36:63-90.
533	Daumont	-69.4	54.8833	1	Open Coniferous forest/tundra	Richard, P.J.H., A.C. Larouche, and M.A. Bouchard. 1982. Age de la déglaciation finale et histoire postglaciaire de la végétation dans la partie centrale du Nouveau-Québec. Géographie physique et Quaternaire 36:63-90.
658	Delorme 1	-69.9189	54.4189	1	Open Coniferous forest/tundra	Richard, P.J.H., A.C. Larouche, and M.A. Bouchard. 1982. Age de la déglaciation finale et histoire postglaciaire de la végétation dans la partie centrale du Nouveau-Québec. Géographie physique et Quaternaire 36:63-90.
659	Delorme 2	-69.9297	54.4236	1	Open Coniferous forest/tundra	Richard, P.J.H., A.C. Larouche, and M.A. Bouchard. 1982. Age de la déglaciation finale et histoire postglaciaire de la végétation dans la partie centrale du Nouveau-Québec. Géographie physique et Quaternaire 36:63-90.
3368	Lake BI2	-76.3783	57.1167	1	Open Coniferous forest/tundra	Gajewski, K. 1991. Représentation pollinique actuelle à la limite des arbres au Nouveau-Québec. Canadian Journal of Earth Sciences 28:643-648.
1546	Lake BN7	-73.5167	55.0092	1	Open Coniferous forest/tundra	Gajewski, K. 1991. Représentation pollinique actuelle à la limite des arbres au Nouveau-Québec. Canadian Journal of Earth Sciences 28:643-648.
1549	Lake EC1	-75.1	56.2833	1	Open Coniferous forest/tundra	Gajewski, K., S. Payette, and J.C. Ritchie. 1993. Holocene vegetation history at the boreal-forest -- shrub-tundra transition in north-western Québec. Journal of Ecology 81: 433-443.
1550	Lake EC2	-74.945	56.0233	1	Open Coniferous forest/tundra	Gajewski, K. 1991. Représentation pollinique actuelle à la limite des arbres au Nouveau-Québec. Canadian Journal of Earth Sciences 28:643-648.
1552	Lake GB1	-75.2489	55.1108	1	Open Coniferous forest/tundra	Gajewski, K. 1991. Représentation pollinique actuelle à la limite des arbres au Nouveau-Québec. Canadian Journal of Earth Sciences 28:643-648.
1553	Lake GB2	-75.2833	56.1	1	Open Coniferous forest/tundra	Gajewski, K., S. Payette, and J.C. Ritchie. 1993. Holocene vegetation history at the boreal-forest -- shrub-tundra transition in north-western Québec. Journal of Ecology 81: 433-443.
1555	Lake LB1	-75.6167	57.9167	1	Open Coniferous forest/tundra	Gajewski, K., S. Payette, and J.C. Ritchie. 1993. Holocene vegetation history at the boreal-forest -- shrub-tundra transition in north-western Québec. Journal of Ecology 81: 433-443.
1556	Lake LR1	-75.25	58.5833	1	Open Coniferous forest/tundra	Gajewski, K., S. Payette, and J.C. Ritchie. 1993. Holocene vegetation history at the boreal-forest -- shrub-tundra transition in north-western Québec. Journal of Ecology 81: 433-443.
1557	Lake LR3	-75.245	58.5783	1	Open Coniferous forest/tundra	Gajewski, K., and S. Garralla. 1992. Holocene vegetation histories from three sites in the tundra of northwestern Quebec, Canada. Arctic and Alpine Research 24:329-336.
1558	Lake LT1	-75.15	58.1417	1	Open Coniferous forest/tundra	Gajewski, K., and S. Garralla. 1992. Holocene vegetation histories from three sites in the tundra of northwestern Quebec, Canada. Arctic and Alpine Research 24:329-336.
503	Cranberry Lake	-78.1	44.1	1	Temperate forest	NA
507	Crawford Lake	-79.83	43.5	1	Temperate forest	NA
509	Creditview Wetland	-79.6	43.6	1	Temperate forest	NA
656	Decoy Lake	-80.3667	43.2333	1	Temperate forest	Szeicz, J.M., and G.M. MacDonald. 1991. Postglacial vegetation history of oak savanna in southern Ontario. Canadian Journal of Botany 69:1507-1519.
824	Frenchmens Bay	-79.1	43.82	1	Temperate forest	McCarthy, F.M.G. 1986. Late Holocene water levels in Lake Ontario: evidence from Grenadier Pond. M.S. Thesis. University of Toronto, Toronto, Ontario, Canada.
942	Graham Lake	-77.35	45.1833	1	Temperate forest	Fuller, J.L. 1995. Holocene forest dynamics in Southern Ontario, Canada. Dissertation. University of Cambridge, Cambridge, U.K.
970	Hams Lake	-80.4133	43.2367	1	Temperate forest	Bennett, K.D. 1987. Holocene history of forest trees in southern Ontario. Canadian Journal of Botany 65:1792-1801.
1071	High Lake	-76.6	44.5167	1	Temperate forest	Fuller, J.L. 1995. Holocene forest dynamics in Southern Ontario, Canada. Dissertation. University of Cambridge, Cambridge, U.K.
1103	Humber Pond 7	-79.5	43.65	1	Temperate forest	NA
1114	Inglesby Lake	-77.05	44.4833	1	Temperate forest	Fritz, P., A.V. Morgan, U. Eicher, and J.H. McAndrews. 1987. Stable isotope, fossil coleoptera and pollen stratigraphy in late Quaternary sediments from Ontario and New York State. Palaeogeography, Palaeoclimatology, Palaeoecology 58:183-202.
2561	Lac à la Tortue	-73.3169	45.5458	1	Temperate forest	Gauthier, R. 1981. Histoire de la colonisation végétale postglaciaire des Montérégiennes: deux sites du mont Saint-Bruno. Thesis. Université de Montréal, Montréal, Québec, Canada.
217	Lac des Atocas	-73.3111	45.5431	1	Temperate forest	Gauthier, R. 1981. Histoire de la colonisation végétale postglaciaire des Montérégiennes: deux sites du mont Saint-Bruno. Thesis. Université de Montréal, Montréal, Québec, Canada.
1593	Little Round Lake	-76.6831	44.8	1	Temperate forest	Lowdon, J.A., and W. Blake, Jr. 1968. Geological Survey of Canada radiocarbon dates VII. Radiocarbon 10:207-245.
1645	Maplehurst Lake	-80.6597	43.225	1	Temperate forest	McAndrews, J.H. 1981. Late Quaternary climate of Ontario: temperature trends from the fossil pollen record. Pages 319-333 in W.C. Mahaney, editor. Quaternary Paleoclimate. Geo Abstracts, Ltd., Norwich, England.
3353	Marais de Keswick	-79.5128	44.1958	1	Temperate forest	Dinel, H., P.J.H. Richard, P.E.M. Levésque, and A.C. Larouche. 1986. Origine et évolution du marais tourbeux de Keswick, Ontario, par l'analyse pollinique et macrofossile. Canadian Journal of Earth Sciences 23:1145-1155.
1666	McLaughlan Lake	-76.5542	45.3633	1	Temperate forest	NA
2295	Mont Shefford	-72.5847	45.3589	1	Temperate forest	Richard, P.J.H. 1977. Histoire post-wisconsinienne de la végétation du Québec méridional par l'analyse pollinique. Service de la recherche, Direction générale des forêts, Ministère des Terres et Forêts du Québec. Publications et rapports divers. Tome 1, xxiv + 312 p.; tome 2, 142 p.
1795	Parrott's Pond	-76.7	44.22	1	Temperate forest	McCarthy, F.M.G. 1986. Late Holocene water levels in Lake Ontario: evidence from Grenadier Pond. M.S. Thesis. University of Toronto, Toronto, Ontario, Canada.
1805	Paynter Marsh	-78.34	44.1	1	Temperate forest	Jackson, L., and H. McKillop. 1991. New fossil records for the Rice Lake region. Arch. Notes Sept-Oct:12-16.
1899	Porqui Pond	-79.77	44.17	1	Temperate forest	NA
797	Tourbière de Farnham	-72.9828	45.2828	1	Temperate forest	NA
2805	Van Nostrand Lake	-79.38	44	1	Temperate forest	McAndrews, J.H. 1973. Pollen analysis of the sediments of the Great Lakes of North America. Pages 76-80 in Palynology: Holocene and Marine Palynology, Proceeding of the III International Palynological Conference. Nauka, Moscow, Russia.
2828	Waubashene Nippissing Transgression Site	-79.68	44.78	1	Temperate forest	NA
2942	Wylde Bog	-80.4	43.9	1	Temperate forest	NA
2943	Wylde Lake	-80.4	43.91	1	Temperate forest	NA
